# Supplementary material for: Osteogenic Differentiation Potential of iMSCs on GelMA-BG-MWCNT Nanocomposite Hydrogels
Source: Biomimetics (Basel). 2024 Jun 3;9(6):338. doi: 10.3390/biomimetics9060338 (PMC11201442; doi:10.3390/biomimetics9060338)
Supplement: Supplementary file 1 [file biomimetics-09-00338-s001.zip]

Archive with 1 entries (1 files):
- biomimetics-2992352-supplementary.pdf
